# Supplementary material for: Integrated Metabolome and Lipidome Strategy to Reveal the Action Pattern of Paclobutrazol, a Plant Growth Retardant, in Varying the Chemical Constituents of Platycodon Root
Source: Molecules. 2022 Oct 14;27(20):6902. doi: 10.3390/molecules27206902 (PMC9609321; doi:10.3390/molecules27206902)
Supplement: Supplementary file 1 [file molecules-27-06902-s001.zip]

Archive with 1 entries (1 files):
- molecules-1927598-supplementary.pdf
